# Supplementary material for: Transcriptomic and RNA Modification Landscape of Severe Fever with Thrombocytopenia Syndrome Virus Revealed by Nanopore Direct RNA Sequencing
Source: Microorganisms. 2026 Mar 27;14(4):756. doi: 10.3390/microorganisms14040756 (PMC13118471; doi:10.3390/microorganisms14040756)
Supplement: Supplementary file 1 [file microorganisms-14-00756-s001.zip › Supplement tables.xlsx]

## Sheet: Table S1
SFTSV in vitro transcription primer
L-IVT-1F	TAATACGACTCACTATAGGGACACAGAGACGCCCAGATGAAC
L-IVT-1R	TTTTTTTTTTTTTTTTTTTTTCCTCCCCTCTCTAGGGATTAGGCT
L-IVT-2F	TAATACGACTCACTATAGGGCCTTTGAGAACTAAGCTACAGGT
L-IVT-2R	TTTTTTTTTTTTTTTTTTTAGCAATGACGTGAGAGGAGGTACAC
L-IVT-3F	TAATACGACTCACTATAGGGCATTCACCTGGTGTGACTAGCAGC
L-IVT-3R	TTTTTTTTTTTTTTTTTTTTTACACAAAGACCGCCCAGATCTTAAG
M-IVT-F	TAATACGACTCACTATAGGGACACAGAGACGGCCAACAATGA
M-IVT-R	TTTTTTTTTTTTTTTTTTTTTACACAAAGACCGGCCAACAC
S-IVT-F	TAATACGACTCACTATAGGGACACAAAGACCCCCTTCATTTGGA
S-IVT-R	TTTTTTTTTTTTTTTTTTTTTACACAAAGACCCCCAAAAAAGGAAAG

## Sheet: Table S2
Consensus termination-site families (TES) and associated start-site subtypes (TSS) defining SFTSV transcript candidates in Nanopore DRS
chrom	strand	start	end	transcript_id	n_sample_support
L	+	12	460	L-1_+	3
L	+	16	795	L-2_+	3
L	+	12	925	L-3_+	3
L	+	12	2290	L-4_+	3
L	+	12	4995	L-5_+	3
L	+	12	5835	L-6_+	3
L	+	12	6368	L-7_+	3
L	-	3	6368	L-1_-	3
L	-	2388	6360	L-2_-	3
L	-	2743	6356	L-3_-	3
L	-	2818	6352	L-4_-	3
L	-	4043	6356	L-5_-	3
L	-	4278	6350	L-6_-	3
L	-	5453	6334	L-7_-	3
L	-	5768	6353	L-8_-	3
M	+	12	398	M-1_+	3
M	+	10	668	M-2_+	3
M	+	16	703	M-3_+	3
M	+	16	803	M-4_+	3
M	+	12	1788	M-5_+	3
M	+	12	1908	M-6_+	3
M	+	12	2098	M-7_+	3
M	+	12	2328	M-8_+	3
M	+	12	2748	M-9_+	3
M	+	12	2823	M-10_+	3
M	+	13	3378	M-11_+	3
M	-	3	3365	M-1_-	3
M	-	333	3367	M-2_-	3
M	-	863	3367	M-3_-	3
M	-	1098	3280	M-4_-	3
M	-	1453	3366	M-5_-	3
M	-	1788	3372	M-6_-	3
M	-	1973	3369	M-7_-	3
M	-	2333	3366	M-8_-	3
M	-	3163	3366	M-9_-	3
S	+	19	463	S-1_+	3
S	+	17	518	S-2_+	3
S	+	14	808	S-3_+	3
S	+	14	853	S-4_+	3
S	+	13	988	S-5_+	3
S	+	13	1018	S-6_+	3
S	+	15	1148	S-7_+	3
S	+	13	1258	S-8_+	3
S	+	13	1744	S-9_+	3
S	-	3	1729	S-1_-	3
S	-	323	1733	S-2_-	3
S	-	1408	1743	S-3_-	3

## Sheet: Table S3
Sequencing data of modification sites
modification	segment	position	strand
m5C	L	12	+
		4206	-
		4605	-
		5395	+
		5655	+
		6356	-
	M	78	+
		3129	+
		3273	-
	S	555	-
		895	+
		1470	-
y	L	263	-
		281	-
		397	+
		663	-
		763	-
		834	-
		989	+
		1008	-
		1082	-
		1143	-
		1171	-
		1173	-
		1384	+
		1533	+
		1534	+
		1554	-
		1573	+
		1730	-
		1813	-
		1880	+
		1922	-
		1961	+
		2069	-
		2096	+
		2479	+
		2520	-
		2577	+
		2578	+
		2750	-
		2872	+
		3112	+
		3132	-
		3226	+
		3231	+
		3355	-
		3375	-
		3451	-
		3471	+
		3525	-
		3678	+
		3842	+
		4169	-
		4476	-
		4482	+
		4590	-
		4591	-
		4649	+
		4727	-
		4806	+
		4808	-
		4829	+
		5036	+
		5180	-
		5181	-
		5182	-
		5220	-
		5290	+
		5456	-
		5472	-
		5637	+
		5645	-
		5771	+
		5858	+
		5904	+
		5905	+
		5944	+
		6274	+
		6341	+
		6347	-
	M	365	-
		398	-
		421	+
		615	-
		691	+
		838	+
		880	-
		915	+
		1050	-
		1157	+
		1184	-
		1244	-
		1327	+
		1346	-
		1369	-
		1504	-
		1541	-
		1679	+
		1680	+
		1820	-
		2024	+
		2324	+
		2727	-
		2779	+
		2823	-
		2961	+
		2980	-
		2981	-
		2986	-
		3247	-
	S	19	+
		229	-
		687	+
		702	-
		703	-
		704	-
		762	-
		979	-
		1029	-
		1047	-
		1203	-
		1296	+
		1299	-
		1336	+
		1424	-
		1455	-
		1462	+
		1614	+
